# Supplementary material for: Hematopoietic Cell Transplantation for Chronic Granulomatous Disease in Japan
Source: Front Immunol. 2020 Jul 29;11:1617. doi: 10.3389/fimmu.2020.01617 (PMC7403177; doi:10.3389/fimmu.2020.01617)
Supplement: Supplementary file 1 [file Data_Sheet_1.zip]

Archive with 3 entries (3 files):
- Supplemental Figure Legends.docx
- Supplemental Figures.pdf
- Supplemental Tables.docx
